# Supplementary material for: Effects of Harpin and Flg22 on Growth Enhancement and Pathogen Defense in Cannabis sativa Seedlings
Source: Plants (Basel). 2022 Apr 27;11(9):1178. doi: 10.3390/plants11091178 (PMC9101757; doi:10.3390/plants11091178)
Supplement: Supplementary file 1 [file plants-11-01178-s001.zip]

Archive with 1 entries (1 files):
- plants-1660551-supplementary.pdf
